# Supplementary material for: Roles of Amino Acid Properties in Regulating the Gel Characteristics of Low-Salt Pacific White Shrimp (Litopenaeus vannamei) Surimi
Source: Foods. 2026 Jan 22;15(2):400. doi: 10.3390/foods15020400 (PMC12840827; doi:10.3390/foods15020400)
Supplement: Supplementary file 1 [file foods-15-00400-s001.zip]

Archive with 1 entries (1 files):
- foods-4053952-supplementary.pdf
